# Supplementary material for: Male mating strategies to counter sexual conflict in spiders
Source: Commun Biol. 2022 Jun 2;5:534. doi: 10.1038/s42003-022-03512-8 (PMC9163124; doi:10.1038/s42003-022-03512-8)
Supplement: Supplementary file 4 — Supplementary Data 1 [file 42003_2022_3512_MOESM4_ESM.xlsx]

## Sheet: Fig. 1a
	Fig. 1 a: The difference in the number of sperm between the left and the right palp in five orbweb spider species
	Ploted in R
Species	A. versicolor			H. multipuncta			L. decorata			N. malabarensis			N. pilipes
Variable	palp	sperm_No		palp	sperm_No		palp	sperm_No		palp	sperm_No		palp	sperm_No
	left	40950		left	44850		left	19500		left	70700		left	369800
	left	18050		left	93300		left	15700		left	53400		left	177650
	left	122300		left	54100		left	550		left	199300		left	9550
	left	75400		left	58400		left	1300		left	160900		left	82800
	left	189050		left	25950		left	2900		left	121350		left	532200
	left	102700		left	85100		left	1150		left	94600		left	130050
	left	14350		left	67100		left	1850		left	31450		left	412500
	left	88800		left	51300		left	10500		left	37850		left	271250
	left	8450		left	91000		left	3150		left	77450		left	727250
	left	73600		left	63900		left	4700		left	141000		left	972850
	left	93600		left	67500		left	2550		left	138650		left	16800
	left	52850		right	27600		left	8350		left	80150		left	33400
	left	63450		right	141450		left	10400		left	66950		right	126800
	left	66850		right	23850		left	7850		left	121550		right	508250
	left	22150		right	12550		left	7800		left	119850		right	5650
	left	17000		right	45200		left	7600		left	82500		right	91150
	left	70550		right	60150		left	2200		left	67500		right	514500
	left	188200		right	100900		right	21350		left	62500		right	789300
	right	115450		right	82900		right	3650		left	75000		right	423400
	right	19950		right	116500		right	2500		left	62500		right	364250
	right	76850		right	55350		right	4250		left	107500		right	775100
	right	18750		right	129550		right	1400		left	90000		right	625500
	right	27550					right	2200		left	45000		right	144200
	right	5750					right	2600		left	60000		right	10300
	right	84400					right	2400		left	52500
	right	24050					right	2150		left	95000
	right	24000					right	8550		left	77500
	right	29450					right	4600		left	110000
	right	26750					right	6350		right	66700
	right	51750					right	3500		right	66950
	right	21050					right	6500		right	74300
	right	42950					right	4650		right	300200
	right	40500					right	2550		right	114350
	right	70850					right	7400		right	168150
	right	50750								right	5700
	right	33450								right	121700
										right	196750
										right	150450
										right	207000
										right	173600
										right	122950
										right	114150
										right	135700
										right	80000
										right	40000
										right	110000
										right	72500
										right	90000
										right	95000
										right	90000
										right	47500
										right	85000
										right	67500
										right	65000
										right	60000
										right	95000

## Sheet: Fig. 1b
	Fig. 1 a: The difference in the number of sperm between the used and the unused palp in five orbweb spider species
	Ploted in R
Species	A. versicolor			H. multipuncta			L. decorata			N. malabarensis			N. pilipes
Variable	palp	sperm.used.or.unused		palp	sperm.used.or.unused		palp	sperm.used.or.unused		palp	sperm.used.or.unused		palp	sperm.used.or.unused
	left	40950		left	27600		left	19500		left	70700		left	126800
	left	18050		left	93300		left	3650		left	53400		left	177650
	left	76850		left	54100		left	2500		left	74300		left	9550
	left	75400		left	58400		left	4250		left	300200		left	91150
	left	189050		left	45200		left	2900		left	121350		left	532200
	left	102700		left	85100		left	2200		left	168150		left	798300
	left	84400		left	100900		left	2600		left	31450		left	423400
	left	88800		left	82900		left	10500		left	121700		left	364250
	left	24000		left	116500		left	3150		left	196750		left	775100
	left	73600		left	63900		left	8550		left	150450		left	972850
	left	93600		left	129550		left	4600		left	207000		left	144200
	left	52850		right	44850		left	8350		left	173600		left	33400
	left	63450		right	141450		left	10400		left	122950		right	369800
	left	66850		right	23850		left	7850		left	114150		right	508250
	left	40500		right	12550		left	7800		left	135700		right	5650
	left	70850		right	25950		left	7600		left	82500		right	82800
	left	70550		right	60150		left	7400		left	67500		right	514500
	left	188200		right	67100		right	21350		left	110000		right	130050
	right	115450		right	51300		right	15700		left	72500		right	412500
	right	19950		right	91000		right	550		left	90000		right	271250
	right	122300		right	55350		right	1300		left	107500		right	727250
	right	18750		right	67500		right	1400		left	90000		right	625500
	right	27550					right	1150		left	47500		right	16800
	right	5750					right	1850		left	85000		right	10300
	right	14350					right	2400		left	67500
	right	24050					right	2150		left	95000
	right	8450					right	4700		left	60000
	right	29450					right	2550		left	110000
	right	26750					right	6350		right	66700
	right	51750					right	3500		right	66950
	right	21050					right	6500		right	199300
	right	42950					right	4650		right	160900
	right	22150					right	2550		right	114350
	right	17000					right	2200		right	94600
	right	50750								right	5700
	right	33450								right	37850
										right	77450
										right	141000
										right	138650
										right	80150
										right	66950
										right	121550
										right	119850
										right	80000
										right	40000
										right	62500
										right	75000
										right	62500
										right	95000
										right	90000
										right	45000
										right	60000
										right	52500
										right	65000
										right	77500
										right	95000

## Sheet: Fig. 1c
	Fig. 1 c: The number of males that used the left and right palp for their first insertion in five orbweb spider species
	Ploted in R
Species	A. versicolor	H. multipuncta	L. decorata	N. malabarensis	N. pilipes
Left palp	13	5	9	9	5
Right palp	5	6	8	19	7

## Sheet: Fig. 1d
	Fig. 1 d: The number of males using the palp with more sperm for their first insertion in five orbweb spider species
	Ploted in R
Species	A. versicolor	H. multipuncta	L. decorata	N. malabarensis	N. pilipes
Palp with more sperm	15	9	15	22	10
Palp with les sperm	3	2	2	6	2

## Sheet: Fig. 2a, b
	Fig. 2 a, b: Effect of the interactions of sexual cannibalism with female post-maturity age and with male post-maturity age on how frequently males chose the palp with more sperm for their first insertion
	Ploted in R
Species	Palp_choice_12	Female_age	Male_age	Female_cannibalistic_YN
AV	0	18	36	Y
AV	0	69	7	N
AV	0	22	14	Y
AV	1	51	32	N
AV	1	47	18	N
AV	1	94	26	Y
AV	1	19	19	N
AV	1	107	27	N
AV	1	22	22	Y
AV	1	21	23	N
AV	1	25	28	Y
AV	1	22	25	N
AV	1	27	14	N
AV	1	20	17	N
AV	1	20	10	N
AV	1	24	1	N
AV	1	22	9	N
AV	1	33	7	N
HM	0	20	20	N
HM	0	17	31	N
HM	1	58	21	Y
HM	1	70	32	Y
HM	1	95	40	N
HM	1	7	7	N
HM	1	7	7	N
HM	1	19	12	N
HM	1	19	19	N
HM	1	28	18	Y
HM	1	12	7	Y
LD	0	20	23	N
LD	0	23	23	Y
LD	1	51	47	N
LD	1	52	53	N
LD	1	46	58	N
LD	1	68	40	Y
LD	1	22	53	Y
LD	1	97	16	N
LD	1	71	17	N
LD	1	20	23	Y
LD	1	20	23	N
LD	1	21	24	N
LD	1	22	25	Y
LD	1	23	20	Y
LD	1	20	26	N
LD	1	22	25	N
LD	1	21	28	N
NM	1	66	44	N
NM	0	20	34	Y
NM	0	33	47	N
NM	1	25	33	N
NM	1	21	36	N
NM	1	21	33	Y
NM	1	22	32	N
NM	1	23	33	N
NM	1	24	34	N
NM	1	25	35	Y
NM	1	21	40	N
NM	1	25	52	N
NM	1	23	46	N
NM	0	23	40	N
NM	1	21	28	N
NM	1	60	70	N
NM	1	67	75	Y
NM	1	54	11	N
NM	0	51	11	Y
NM	1	58	14	Y
NM	1	38	14	Y
NM	0	27	8	Y
NM	1	28	9	N
NM	1	43	9	N
NM	1	41	11	N
NM	1	52	9	N
NM	0	46	9	Y
NM	1	50	9	N
NP	0	14	65	Y
NP	0	44	23	N
NP	1	7	18	Y
NP	1	18	18	N
NP	1	20	8	Y
NP	1	24	15	Y
NP	1	21	22	Y
NP	1	51	24	Y
NP	1	18	14	N
NP	1	34	8	N
NP	1	31	1	Y
NP	1	6	6	Y

## Sheet: Fig. 2c, d
	Fig. 2 c, d: Effect of the interactions of sexual cannibalism with female post-maturity age and with male post-maturity age on the ratio of the used sperm to the unused sperm in the palp for their first insertion
	Ploted in R
Species	Used_Unused_pal_sperm_ratio	Female_age	Male_age	Female_cannibalistic_YN
AV	0.354699	18	36	Y
AV	0.904762	69	7	N
AV	0.628373	22	14	Y
AV	4.02133	51	32	N
AV	6.86207	47	18	N
AV	17.8609	94	26	Y
AV	5.88153	19	19	N
AV	3.69231	107	27	N
AV	2.84024	22	22	Y
AV	2.49915	21	23	N
AV	3.49907	25	28	Y
AV	1.02126	22	25	N
AV	3.01425	27	14	N
AV	1.55646	20	17	N
AV	1.82844	20	10	N
AV	4.16765	24	1	N
AV	1.39015	22	9	N
AV	5.62631	33	7	N
HM	0.615385	20	20	N
HM	0.659597	17	31	N
HM	2.26834	58	21	Y
HM	4.65339	70	32	Y
HM	1.74181	95	40	N
HM	1.4148	7	7	N
HM	1.50373	7	7	N
HM	1.61598	19	12	N
HM	1.28022	19	19	N
HM	1.15447	28	18	Y
HM	1.91926	12	7	Y
LD	0.913349	20	23	N
LD	0.232484	23	23	Y
LD	4.54545	51	47	N
LD	3.26923	52	53	N
LD	2.07143	46	58	N
LD	1.91304	68	40	Y
LD	1.40541	22	53	Y
LD	4.375	97	16	N
LD	1.46512	71	17	N
LD	1.81915	20	23	Y
LD	1.80392	20	23	N
LD	1.31496	21	24	N
LD	2.97143	22	25	Y
LD	1.20769	23	20	Y
LD	1.67742	20	26	N
LD	2.98039	22	25	N
LD	3.36364	21	28	N
NM	1.05997	66	44	N
NM	0.79761	20	34	Y
NM	0.372805	33	47	N
NM	1.86576	25	33	N
NM	1.06122	21	36	N
NM	1.77748	21	33	Y
NM	5.51754	22	32	N
NM	3.21532	23	33	N
NM	2.54035	24	34	N
NM	1.06702	25	35	Y
NM	1.49297	21	40	N
NM	2.16594	25	52	N
NM	1.83645	23	46	N
NM	0.93912	23	40	N
NM	1.13225	21	28	N
NM	1.03125	60	70	N
NM	1.6875	67	75	Y
NM	1.76	54	11	N
NM	0.966667	51	11	Y
NM	1.44	58	14	Y
NM	1.13158	38	14	Y
NM	1	27	8	Y
NM	1.05556	28	9	N
NM	1.41667	43	9	N
NM	1.28571	41	11	N
NM	1.46154	52	9	N
NM	0.774194	46	9	Y
NM	1.15789	50	9	N
NP	0.342888	14	65	Y
NP	0.349533	44	23	N
NP	1.69027	7	18	Y
NP	1.10085	18	18	N
NP	1.0344	20	8	Y
NP	6.13841	24	15	Y
NP	1.02642	21	22	Y
NP	1.34286	51	24	Y
NP	1.0658	18	14	N
NP	1.55532	34	8	N
NP	8.58333	31	1	Y
NP	3.24272	6	6	Y

## Sheet: Fig. 3
	Fig. 3: Effect of sexual cannibalism and sexual size dimorphsism (SSD) on on the percentage of sperm transferred
	Ploted in R
Species	Rate_sperm_transf	Female_cannibalistic_YN	SSD_mass
AV	35.2869	Y	24.2136
AV	44.0443	N	33.768
AV	82.1731	Y	31.5944
AV	19.6286	N	48.637
AV	21.3436	N	40.4012
AV	6.23174	Y	29.2155
AV	8.53081	N	52.3933
AV	16.1599	N	91.0875
AV	29.7917	Y	36.7476
AV	26.4266	N	21.9274
AV	89.7436	Y	49.25
AV	21.0028	N	58.7155
AV	22.9314	N	53.4146
AV	32.012	N	65.2867
AV	35.8025	N	28.3296
AV	16.4432	N	49.6577
AV	20.6945	N	25.9485
AV	6.48247	N	31.2045
HM	34.058	N	69.9101
HM	3.85852	N	51.1354
HM	63.4935	Y	117.365
HM	67.5514	Y	85.1981
HM	34.4027	N	83.8819
HM	17.215	N	46.7987
HM	48.4638	N	63.2523
HM	58.2027	N	77.4447
HM	20.2575	N	50.0207
HM	35.3678	Y	39.843
HM	34.9672	Y	37.5506
LD	32.0513	N	5.58491
LD	43.8356	Y	5.29274
LD	30	N	11.6667
LD	20	N	13.4643
LD	22.4138	N	7.29977
LD	20.4545	Y	6.67712
LD	38.4615	Y	3.41954
LD	9.52381	N	3.19039
LD	49.2063	N	8.06452
LD	14.6199	Y	4.7379
LD	16.3043	N	6.13537
LD	19.7605	N	4.87472
LD	73.5577	Y	8.42105
LD	28.6624	Y	5.19355
LD	25.641	N	7.02882
LD	68.4211	N	4.88491
LD	26.3514	N	5.41367
NM	20.4385	N	70.2041
NM	15.9176	Y	79.2233
NM	38.6272	N	66.7442
NM	12.3751	N	51.0256
NM	42.2332	N	76.235
NM	33.1252	Y	58.9028
NM	68.8394	N	152.449
NM	6.53246	N	65.4677
NM	9.25032	N	176.555
NM	28.5477	Y	96.0602
NM	3.21256	N	44.6144
NM	3.83065	N	41.8768
NM	20.1301	N	53.3333
NM	8.7604	N	43.3043
NM	7.70081	N	43
NM	54.5455	N	NA
NM	66.6667	Y	NA
NM	81.8182	N	NA
NM	41.3793	Y	NA
NM	16.6667	Y	NA
NM	41.8605	Y	NA
NM	30.5556	Y	NA
NM	84.2105	N	NA
NM	58.8235	N	NA
NM	62.963	N	NA
NM	76.3158	N	NA
NM	70.8333	Y	NA
NM	45.4545	N	NA
NP	85.0946	Y	144.68
NP	6.67042	N	124.213
NP	42.9319	Y	79.0126
NP	6.19857	N	92.8481
NP	97.5667	Y	69.7881
NP	2.9187	Y	43.4299
NP	66.5446	Y	75.0494
NP	52.0933	Y	109.512
NP	2.59321	N	41.6257
NP	3.58226	N	66.1846
NP	14.1817	Y	47.2082
NP	26.0479	Y	75.5867
